# Supplementary material for: An Original Stepwise Multilevel Logistic Regression Analysis of Discriminatory Accuracy: The Case of Neighbourhoods and Health
Source: PLoS One. 2016 Apr 27;11(4):e0153778. doi: 10.1371/journal.pone.0153778 (PMC4847925; doi:10.1371/journal.pone.0153778)
Supplement: S1 Calculation Sheet — (XLS) [file pone.0153778.s001.xls]

## Sheet: MOR-IOR
			INPUT							ICC (latent variable method)
		2nd level variance =	3.98
		Regression coefficient =	1.254							2nd level variance (logit) =	3.98
										ICC =	0.548966
		MOR
		MOR (Median Odds Ratio)
		2nd level variance=	3.98							2nd level variance (probit) =	0
		Square root of the cluster variance		1.99499						ICC =	0
		75% percentile of the Z normal distribution		0.67449
		MOR =		6.70578
										ICC (continous variable)
		80% IOR
		80%-IOR (Inteval Odds ratio)								2nd level variance =	1
		2nd level variance	3.98							1st level variance =	1
		Regression coefficient	1.254							ICC =	0.5
		Square root of the cluster variance		1.99499
		90% percentile of the Z normal distribution		1.28155
		10% percentile of the Z normal distribution		-1.28155
		OR =		3.50433
		High_IOR =		130.282
		Low_IOR =		0.0942597
		POOR (Procent OR opposite direction)
		Procent OR <1 =		0.328352
		var 2:nd level	3.98
		Coeff	1.254
			-0.444469
		VARIANCE EXPLAINED
		Variance model A	Variance model B	Variance explained
		0.75	0.66	0.12
		CONFIDENCE INTERVALL LOGISTIC REGRESSION
		Variable		beta	SE	Conf level	Coeff	S.e.	df	OR	lower limit	upper limit
		Intervention		1.254	0.033	0.95	1.254	0.033	100	3.50433	3.28225	3.74144
		REFERENCES
		Larsen K, Merlo J. Appropriate assessment of neighborhood effects on individual health: integrating random and fixed effects in multilevel logistic regression. Am J Epidemiol. 2005;161(1):81-8. Epub 2004/12/24. doi: 10.1093/aje/kwi017. PubMed PMID: 15615918.
		Merlo J, Chaix B, Ohlsson H, Beckman A, Johnell K, Hjerpe P, , L. Rastam and K. Larsen. A brief conceptual tutorial of multilevel analysis in social epidemiology: using measures of clustering in multilevel logistic regression to investigate contextual phenomena. J Epidemiol Community Health. 2006;60(4):290-7. Epub 2006/03/16. doi: 10.1136/jech.2004.029454. PubMed PMID: 16537344; PubMed Central PM…
		Larsen K, Petersen JH, Budtz-Jorgensen E, Endahl L. Interpreting parameters in the logistic regression model with random effects. Biometrics. 2000;56(3):909-14.
		Goldstein H, Browne W, Rasbash J. Partitioning variation in generalised linear multilevel models. Understanding Statistics. 2002;1:223-32.
											.
